# Supplementary material for: EUS-Guided Gallbladder Drainage Using a Lumen-Apposing Metal Stent for Acute Cholecystitis: Results of a Nationwide Study with Long-Term Follow-Up
Source: Diagnostics (Basel). 2024 Feb 13;14(4):413. doi: 10.3390/diagnostics14040413 (PMC10887962; doi:10.3390/diagnostics14040413)
Supplement: Supplementary file 1 [file diagnostics-14-00413-s001.zip]

Archive with 1 entries (1 files):
- diagnostics-2770498-supplementary.pdf
